# Supplementary material for: Cell-Based Antioxidant Properties and Synergistic Effects of Natural Plant and Algal Extracts Pre and Post Intestinal Barrier Transport
Source: Antioxidants (Basel). 2022 Mar 16;11(3):565. doi: 10.3390/antiox11030565 (PMC8944961; doi:10.3390/antiox11030565)
Supplement: Supplementary file 1 [file antioxidants-11-00565-s001.zip]

Archive with 1 entries (1 files):
- antioxidants-1602102-supplementary.pdf
